# Supplementary material for: A novel region within a conserved domain in ATG7 emerged in vertebrates
Source: Autophagy Rep. 2022 Sep 7;1(1):393–413. doi: 10.1080/27694127.2022.2118933 (PMC11864663; doi:10.1080/27694127.2022.2118933)
Supplement: Supplemental Material [file KAUO_A_2118933_SM3441.zip]

Archive with 9 entries (9 files):
- FigureS1.pdf
- FigureS2.pdf
- FigureS3.pdf
- FigureS4.pdf
- TableS1.xlsx
- TableS2.xlsx
- TableS3.xlsx
- TableS4.xlsx
- TableS5.xlsx
