# Supplementary material for: A novel region within a conserved domain in ATG7 emerged in vertebrates
Source: Autophagy Rep. 2022 Sep 7;1(1):393–413. doi: 10.1080/27694127.2022.2118933 (PMC11864663; doi:10.1080/27694127.2022.2118933)
Supplement: Supplemental Material [file KAUO_A_2118933_SM3441.zip › TableS1.xlsx]

## Sheet: Sheet1
Table S1: Amino acid sequences from the nine distantly related species aligned in figure 1.
Species	Scientific name	Class	Protein ID
Baker’s yeast	Saccharomyces cerevisiae	Saccharomycetes	QHB09162.1
Roundworm	Caenorhabditis elegans	Chromadorea	NP_502064.1
Fruit fly	Drosophila melanogaster	Insecta	NP_611350.1
Octopus	Octopus bimaculoides	Cephalopoda	XP_014785656.1
Lancelet	Branchiostoma belcheri	Leptocardii	XP_019626360.1
Lamprey	Petromyzon marinus	Hyperoartia	XP_032822404.1
Frog	Xenopus tropicalis	Amphibia	NP_001123394.1
Mouse	Mus musculus	Mammalia	NP_001240646.1
Human	Homo sapiens	Mammalia	NP_001336161.1
