# Supplementary material for: A novel region within a conserved domain in ATG7 emerged in vertebrates
Source: Autophagy Rep. 2022 Sep 7;1(1):393–413. doi: 10.1080/27694127.2022.2118933 (PMC11864663; doi:10.1080/27694127.2022.2118933)
Supplement: Supplemental Material [file KAUO_A_2118933_SM3441.zip › TableS2.xlsx]

## Sheet: Sheet1
Table S3: Amino acid sequences used in the comparative analysis of E1- and E1-like enzymes possessing an active adenylation domain, presented in figure 2.
Protein name	Protein ID (human)
UBA1	NP_695012.1
UBA2	CAG33037.1
UBA3	AAC27648.1
UBA4/MOCS3	NP_055299.1
ATG7	NP_001336161.1
UBA5	NP_079094.1
UBA6	AAH31637.1
UBA7	NP_003326.2
