# Supplementary material for: A novel region within a conserved domain in ATG7 emerged in vertebrates
Source: Autophagy Rep. 2022 Sep 7;1(1):393–413. doi: 10.1080/27694127.2022.2118933 (PMC11864663; doi:10.1080/27694127.2022.2118933)
Supplement: Supplemental Material [file KAUO_A_2118933_SM3441.zip › TableS3.xlsx]

## Sheet: Sheet1
Table S5: Transcripts and amino acid sequences used in the aBSREL analysis and alignment of fish species.
Species	Latin name	Class	Transcript ID	Protein ID
Blue whale	Balaenoptera musculus	Mammalia	ENSBMST00010015098.1	XP_036723666.1
Chicken	Gallus gallus	Aves	ENSGALT00000047265.3	NP_001383396.1
Chinese softshell turtle	Pelodiscus sinensis	Reptiles	ENSPSIT00000013997.1	XP_006117674.1
High Himalaya frog	Nanorana parkeri	Amphibian	XM_018563818.1	XP_018419320.1
Tropical clawed frog	Xenopus tropicalis	Amphibian	NM_001129922.1	NP_001123394.1
Pufferfish	Takifugu rubripes	Ray-finned fish	XM_029825927.1	XP_029681787.1
Atlantic cod	Gadus morhua	Ray-finned fish	XM_030375677.1	XP_030231537.1
Gray bichir	Polypterus senegalus	Ray-finned fish	XM_039770876.1	XP_039626811.1
Thorny skate	Amblyraja radiata	Cartilaginous fish	XM_033037248.1	XP_032893139.1
Catshark	Scyliorhinus canicula	Cartilaginous fish	XM_038812655.1	XP_038668583.1
Elephant shark	Callorhinchus milii	Cartilaginous fish	XM_042339698.1	XP_042195632.1
Lamprey	Petromyzon marinus	Lamprey	XM_032966512.1	XP_032822404.1
Human	Homo sapiens	Mammalia	ENST00000354449.7	NP_001336161.1
Mouse	Mus musculus	Mammalia	ENSMUST00000169310.9	NP_001240646.1
Lancelet	Branchiostoma belcheri	Leptocardii	XM_019770801.1	XP_019626360.1
Owl limpet	Lottia gigantea	Gastropods	XM_009055420.1	ESO95826.1
Sea squirt	Ciona intestinalis	Ascidiacea	XM_002119625.4	XP_002119661.2
Acorn worm	Saccoglossus kowalevskii	Enteropneusta	XM_006820930.1	XP_006820993.1
Octopus	Octopus bimaculoides	Cephalopod	XM_014930170.1	XP_014785656.1
Blind cave fish	Astyanax mexicanus	Ray-finned fish	XM_007248300.3	XP_007248362.2
Red piranha	Pygocentrus nattereri	Ray-finned fish	XM_017704744.2	XP_017560233.1
Japanese rice fish	Oryzias latipes	Ray-finned fish	XM_004068648.4	XP_004068696.1
Atlantic salmon	Salmo salar	Ray-finned fish	NM_001165320.1	NP_001158792.1
Mangrove rivulus	Kryptolebias marmoratus	Ray-finned fish	XM_037975364.1	XP_037831292.1
Croceine croaker	Larimichthys crocea	Ray-finned fish	XM_010731324.3	XP_010729626.2
Barramundi	Lates calcarifer	Ray-finned fish	XM_018686875.1	XP_018542392
Greater amberjack	Seriola dumerili	Ray-finned fish	XM_022748365.1	XP_022604086
Zebra mbuna	Maylandia zebra	Ray-finned fish	XM_004548558.2	XP_004548617
Shortfin molly	Poecilia mexicana	Ray-finned fish	XM_014973011.1	XP_014828497
Southern platyfish	Xiphophorus maculatus	Ray-finned fish	XM_023353400.1	XP_023209169
