# Supplementary material for: A novel region within a conserved domain in ATG7 emerged in vertebrates
Source: Autophagy Rep. 2022 Sep 7;1(1):393–413. doi: 10.1080/27694127.2022.2118933 (PMC11864663; doi:10.1080/27694127.2022.2118933)
Supplement: Supplemental Material [file KAUO_A_2118933_SM3441.zip › TableS4.xlsx]

## Sheet: Sheet1
Table S4: Raw data from the aBSREL analysis (presented in figure 3B).
Name	B	LRT	Test p-value	Uncorrected p-value	ω distribution over sites
Node16	0.0554	16.7889	0.0018	0.0001	ω1 = 0.203 (94%)
					ω2 = 35.7 (5.5%)
Node20	0.0141	12.786	0.0132	0.0006	ω1 = 0.718 (96%)
					ω2 = 100000 (3.7%)
Node15	0.0091	10.5382	0.0391	0.0018	ω1 = 0.00 (93%)
					ω2 = 14.6 (7.4%)
ATLANTIC_COD	0.141	0	1	1	ω1 = 0.0233 (83%)
_13_2160					ω2 = 0.441 (17%)
BLUE_WHALE_1_2109	0.045	0	1	1	ω1 = 0.0980 (100%)
CATSHARK_10_2112	0.083	-0.4997	1	0.5	ω1 = 0.0721 (99%)
					ω2 = 3.67 (1.2%)
CHICKEN_19_2127	0.0983	2.8274	1	0.0915	ω1 = 0.0781 (92%)
					ω2 = 0.0789 (6.6%)
					ω3 = 417 (1.3%)
CHINESE_SOFTSHELL	0.0836	2.8971	1	0.0882	ω1 = 0.122 (98%)
_TURTLE_10_2121					ω2 = 8.74 (2.5%)
ELEPHANT_SHARK	0.1616	2.1865	1	0.1284	ω1 = 0.0603 (91%)
_1_2109					ω2 = 1.00 (0.61%)
					ω3 = 3.06 (8.5%)
GRAY_BICHIR_7_2088	0.2244	2.5538	1	0.1057	ω1 = 0.0417 (70%)
					ω2 = 0.0989 (24%)
					ω3 = 1560 (6.6%)
HIGH_HIMALAYA	0.1797	0	1	1	ω1 = 0.0112 (81%)
_FROG_19_2103					ω2 = 0.347 (19%)
HUMAN_1_2109	0.045	0	1	1	ω1 = 0.0595 (100%)
LAMPREY_1_2097	0.2332	-0.5384	1	0.5	ω1 = 0.0435 (81%)
					ω2 = 1.30 (19%)
MOUSE_118_2223	0.0777	0	1	1	ω1 = 0.0491 (100%)
Node12	0.0202	0	1	1	ω1 = 0.0608 (100%)
Node21	0.0362	-0.742	1	0.5	ω1 = 0.00 (89%)
					ω2 = 1.12 (11%)
Node22	0.0635	-0.9046	1	0.5	ω1 = 0.0378 (94%)
					ω2 = 1.79 (6.5%)
Node23	0.0373	0	1	1	ω1 = 0.0755 (100%)
Node27	0.0572	0	1	1	ω1 = 0.0376 (100%)
Node30	0.0191	2.0325	1	0.1394	ω1 = 0.101 (99%)
					ω2 = 3850 (1.5%)
Node33	0.0987	1.777	1	0.1599	ω1 = 0.0516 (97%)
					ω2 = 14.7 (2.6%)
PUFFERFISH_13_2160	0.1281	-2.1522	1	0.5	ω1 = 0.0395 (98%)
					ω2 = 6.41 (2.4%)
THORNY_SKATE	0.0834	0	1	1	ω1 = 0.0162 (72%)
_1_2100					ω2 = 0.627 (28%)
TROPICAL_CLAWED	0.1738	0	1	1	ω1 = 0.00963 (81%)
_FROG_19_2115					ω2 = 0.605 (19%)
ACORN_WORM	0.2698	test not run	1	1	ω1 = 0.00 (62%)
_1_2064					ω2 = 0.466 (38%)
LANCELET_1_2091	0.2598	test not run	1	1	ω1 = 0.174 (90%)
					ω2 = 72.8 (10%)
Node1	0.0048	test not run	1	1	ω1 = 0.0406 (100%)
Node2	0.0101	test not run	1	1	ω1 = 0.0643 (96%)
					ω2 = 14.8 (4.4%)
Node3	0.0567	test not run	1	1	ω1 = 0.205 (92%)
					ω2 = 12.5 (8.2%)
Node4	0.0619	test not run	1	1	ω1 = 0.00 (86%)
					ω2 = 0.102 (14%)
Node5	0.0252	test not run	1	1	ω1 = 0.00 (96%)
					ω2 = 20.5 (4.2%)
Node6	0.0214	test not run	1	1	ω1 = 10000000000 (100%)
OCTOPUS_1_2052	0.3164	test not run	1	1	ω1 = 0.00166 (59%)
					ω2 = 0.293 (41%)
OWL_LIMPET_1_1980	0.3015	test not run	1	1	ω1 = 0.0271 (77%)
					ω2 = 2.08 (23%)
SEA_SQUIRT_1_2016	0.3477	test not run	1	1	ω1 = 0.0169 (67%)
					ω2 = 0.608 (33%)
