# Supplementary material for: A novel region within a conserved domain in ATG7 emerged in vertebrates
Source: Autophagy Rep. 2022 Sep 7;1(1):393–413. doi: 10.1080/27694127.2022.2118933 (PMC11864663; doi:10.1080/27694127.2022.2118933)
Supplement: Supplemental Material [file KAUO_A_2118933_SM3441.zip › TableS5.xlsx]

## Sheet: Sheet1
Table S8: Transcripts and amino acid sequences from the 21 tetrapod species included in the dN/dS analysis using FEL (presented in figure 3C-D).
Species	Latin name	Class	Transcript ID	Protein ID
African ostrich	Struthio camelus australis	Aves	ENSSCUT00000027029.1	XP_009686431.1
Great spottet kiwi	Apteryx haastii	Aves	ENSAHAT00000008644.1	ENSAHAT00000008644.1
Chicken	Gallus gallus domesticus	Aves	ENSGALT00000047265.3	NP_001025763.1
Bengalese finch	Lonchura striata domestica	Aves	ENSLSDT00000014488.1	XP_021386142.1
Abingdon island giant tortoise	Chelonoidis abingdonii	Reptilia	ENSCABT00000012232.1	XP_032629025.1
Mainland tiger snake	Notechis scutatus	Reptilia	ENSNSUT00000028143.1	XP_026536345.1
Common wall lizard	Podarcis muralis	Reptilia	ENSPMRT00000020426.1	XP_028574727.1
Komodo dragon	Varanus komodoensis	Reptilia	ENSVKKT00000010957.1	XP_044307209.1
Anole lizard	Anolis carolinensis	Reptilia	XM_008105205.2	XP_008103412.1
Mouse	Mus musculus	Mammalia	ENSMUST00000169310.9	NP_001240646.1
Elephant	Loxodonta africana	Mammalia	ENSLAFT00000030840.1	XP_023403687.1
Sheep	Ovis aries	Mammalia	ENSOART00000013903.1	XP_014957953.1
Cattle	Bos bos taurus	Mammalia	ENSBTAT00000043980.4	NP_001136439.1
Dolphin	Delphinidae delphis	Mammalia	ENSTTRT00000016560.1	ENSTTRT00000016560.1
Pig	Sus scrofa domesticus	Mammalia	ENSSSCT00000065896.2	NP_001177214.1
Horse	Equus ferus caballus	Mammalia	ENSECAT00000035695.1	XP_023475723.1
Lion	Panthera leo	Mammalia	ENSPLOT00000001817.1	XP_042766844.1
Chimpanzee	Pan troglodytes	Mammalia	ENSPTRT00000103862.1	JAA40670.1
Gorilla	Gorilla gorilla	Mammalia	ENSGGOT00000003512.3	XP_004033667.1
Human	Homo sapiens	Mammalia	ENST00000354449.7	NP_001336162.1
Rhesus monkey	Macaca mulatta	Mammalia	ENSMMUT00000030685.4	NP_001252901.1
